# Supplementary material for: Is Physical Rehabilitation Need Associated With the Rehabilitation Workforce Supply? An Ecological Study Across 35 High-Income Countries
Source: Int J Health Policy Manag. 2020 Aug 17;11(4):434–42. doi: 10.34172/ijhpm.2020.150 (PMC9309951; doi:10.34172/ijhpm.2020.150)
Supplement: Supplementary file 1 — Raw Data (Extracted) Per Country. [file ijhpm-11-434-s001.csv]

COUNTRY	Supply: OTs+PTs (per 10,000 population)	Need': YLD RATES (all relevant conditions combined)	Nominal Gross National Income (GNI per capita - 2017), determined by the World Bank	Socio-demographic index (value), from the Global Burden of Disease Study (GBD 2017)	Current Health Expenditure as % of the GDP (2016), from the Global Health Expenditure Database.	Domestic General Government Health Expenditure as % General Government Expenditure (2016)	Domestic General Government Health Expenditure as % Current Health Expenditure (2016).	Domestic General Government Health Expenditure as % GDP - Gross Domestic Product (2016)	General Government Expenditure as % of GDP, extracted from the Global Health Expenditure Database	Population Size (2017), extracted from GBD 2017 - population estimates	Percentage of Rural Population (2017), using World Bank�s data.	Authoritative source of PT supply data(0= no; 1= yes)	PT assistants part of the workforce (0= no; 1= yes)	OT assistants part of the workforce (0= no; 1= yes)	OTs per 10,000 population	PTs per 10,000 population	% of PTs / (PTs+OTs)
Argentina	12.65081888	5110.807664	13030	0.710150584	7.54838404	13.56202729	74.42779571	5.61809585	41.4	44265909	8.251	0	0	0	2.484982281	10.1658366	80.4%
Australia	20.32111025	6775.862511	51360	0.873188291	9.25209201	17.42141761	68.30742861	6.31986614	36.3	23943081	14.096	1	1	1	7.644797084	12.67631317	62.4%
Belgium	36.04604567	6903.27672	42050	0.886479194	10.03841793	15.84306558	84.10574485	8.44288611	53.3	11319410	2.039	0	0	0	9.542899498	26.50314617	73.5%
Canada	10.55417475	6409.26952	42790	0.882086227	10.53465477	19.01953879	73.44394228	7.73706577	40.7	35982917	18.65	0	1	0	4.440162468	6.114012286	57.9%
Chile	19.32947089	5628.704428	13610	0.748081344	8.52893972	19.73678604	58.46919006	4.98680197	25.3	17918234	12.51	1	0	0	3.348544113	15.98092678	82.7%
Cyprus	8.371400977	6118.638743	24070	0.86457342	6.87966475	7.52622293	42.20141326	2.90331575	38.6	1262632	33.164	1	0	0	1.116714795	7.254686183	86.7%
Czech Republic	8.741843381	8120.143121	17960	0.850980459	7.14959908	14.82672339	81.87831809	5.85397147	39.5	10592731	26.325	0	0	0	1.189494888	7.552348493	86.4%
Denmark	38.77167056	6910.441469	55330	0.917864091	10.35004017	16.24515072	84.12241598	8.70670385	53.6	5732278	12.243	1	0	0	16.13669078	22.63497977	58.4%
Finland	35.70692108	7228.297309	44760	0.892872363	9.49305799	13.11701778	77.36005738	7.34383511	56	5517977	14.675	0	1	0	6.342903303	29.36401778	82.2%
France	15.04506002	6273.804627	38160	0.864667258	11.53929503	16.9686112	82.89599623	9.56559676	56.4	65712599	19.82	1	0	0	1.887918016	13.15714201	87.5%
Germany	23.4109028	7497.358192	43700	0.869902009	11.13916763	21.35562314	84.67082214	9.43162482	44.2	83294523	22.739	1	0	0	7.083298795	16.327604	69.7%
Greece	9.747826863	7076.398904	18340	0.816993531	8.45429347	10.32122411	60.74282628	5.13545281	49.8	10402318	21.276	1	1	0	1.634251052	8.113575811	83.2%
Iceland	29.63221604	6187.167009	60500	0.907023083	8.29151473	14.93631536	81.51008632	6.75842081	45.2	337470	6.227	0	0	0	8.889664811	20.74255122	70.0%
Ireland	11.35467652	5805.692787	53370	0.882181159	7.37830423	19.65408076	72.06653551	5.31728824	27.1	4860552	37.053	0	1	0	4.999431772	6.355244751	56.0%
Israel	10.05676705	5048.024067	37440	0.81594436	7.31441124	11.55982987	62.50056016	4.571548	39.5	8949198	7.664	1	0	0	4.469674247	5.587092808	55.6%
Italy	10.95755137	6709.827797	31180	0.843401161	8.93549301	13.47361979	74.46421795	6.65374499	49.4	60597479	29.856	0	0	0	0.23103271	10.72651866	97.9%
Japan	15.70659737	7617.171947	38520	0.865093512	10.92612327	23.38924133	83.58567665	9.13267407	39	128363257	8.465	0	0	0	5.81280045	9.89379692	63.0%
Latvia	5.885596272	7539.571827	14790	0.825131484	6.24292955	9.18414876	54.63257359	3.41067308	37.1	1945427	31.925	0	1	1	0.745337519	5.140258753	87.3%
Lithuania	6.173517347	7759.811361	15200	0.840877452	6.67158258	12.79544739	65.6023669	4.37671608	34.2	2847647	32.484	1	1	0	2.458169592	3.715347755	60.2%
Luxembourg	23.70685	6711.526235	70790	0.915748227	6.16378558	11.88073981	81.215596	5.0053058	42.1	590546	9.273	0	0	0	5.080039286	18.62681071	78.6%
Malta	14.15510128	6759.964219	23940	0.835898842	9.29531092	15.82052367	63.1108412	5.86634892	37.1	434472	5.454	1	1	1	2.761970982	11.3931303	80.5%
Netherlands	18.7326427	6863.885795	46910	0.911855053	10.35932019	19.30943492	80.97651273	8.38861624	43.4	17029097	8.923	0	0	0	2.583812786	16.14882991	86.2%
New Zealand	17.46705229	7476.864337	38780	0.842273544	9.22193561	22.48333276	78.65394489	7.25341615	32.3	4448375	13.534	1	1	0	5.92800732	11.53904497	66.1%
Norway	33.16817425	6664.846719	76160	0.910905362	10.50063009	17.58829559	85.13021374	8.93920884	50.8	5263177	18.129	1	0	0	8.739966865	24.42820739	73.6%
Panama	4.386542679	3344.76035	13280	0.677043867	9.07636096	13.39970709	66.35409037	6.02253675	44.9	3921083	32.635	1	1	1	0.510063102	3.876479577	88.4%
Saudi Arabia	1.031237506	3800.463584	20090	0.7790137	4.46958366	13.56240031	54.52516857	2.43704803	18	34444053	16.378	1	0	1	0.290325874	0.740911631	71.8%
Singapore	5.367711661	4978.389598	54530	0.872215248	7.12513052	13.70529771	79.83940762	5.68866186	41.5	5568480	0	1	1	0	2.110090733	3.257620927	60.7%
Slovenia	9.232154122	8410.68578	22030	0.860279598	8.46829514	13.52071653	72.28774508	6.12153961	45.3	2068856	45.727	0	0	0	2.363624799	6.868529323	74.4%
South Korea	9.416992952	6069.343361	28380	0.871955704	7.33752488	13.45279736	59.15489723	4.34050531	32.3	52670741	18.497	0	0	0	2.658022204	6.758970748	71.8%
Spain	12.8327248	6163.074623	27150	0.824616837	8.97038932	15.14241038	71.23797256	6.39032348	42.2	46389212	19.92	1	0	0	1.810765805	11.021959	85.9%
Sweden	28.7765158	6764.249989	52270	0.883490275	10.93479344	18.470475	83.50544787	9.13114823	49.4	10044996	12.854	1	0	1	10.95072559	17.82579022	61.9%
Switzerland	17.57226429	7108.069	81130	0.888752501	12.24760438	22.3993146	62.77862444	7.68887756	34.3	8593087	26.239	0	0	0	3.607550948	13.96471335	79.5%
Trinidad and Tobago	0.948408838	4050.91197	15340	0.872215248	6.5104014	9.65942297	52.79224295	3.43698692	35.6	1391804	46.795	1	1	1	0.15806814	0.790340699	83.3%
United Kingdom	13.83946674	6954.567263	40600	0.843093074	9.7623484	18.87728109	80.22535644	7.8318788	41.5	66635515	16.857	1	1	0	5.840579115	7.998887623	57.8%
United States	10.82508486	6612.766289	59160	0.86662166	17.07341533	39.45648367	81.84535648	13.97379764	35.4	324839023	17.942	1	1	1	4.370503219	6.454581639	59.6%
